# Supplementary material for: Is Body Mass Index a Prognostic Factor in Metastatic HER2-Positive Breast Cancer? A Real-World Multicenter Study
Source: Medicina (Kaunas). 2025 Sep 5;61(9):1604. doi: 10.3390/medicina61091604 (PMC12471550; doi:10.3390/medicina61091604)
Supplement: Supplementary file 1 [file medicina-61-01604-s001.zip]

Archive with 1 entries (1 files):
- medicina-3826030-supplementary.pdf
